# Supplementary material for: Differentiation in pyroptosis induction by Burkholderia pseudomallei and Burkholderia thailandensis in primary human monocytes, a possible cause of sepsis in acute melioidosis patients
Source: PLoS Negl Trop Dis. 2024 Jul 23;18(7):e0012368. doi: 10.1371/journal.pntd.0012368 (PMC11296640; doi:10.1371/journal.pntd.0012368)
Supplement: S1 Data — (XLSX) [file pntd.0012368.s002.xlsx]

## Sheet: Figure 1
Fig. 1A Number of intracellular survival of Burkholderia pseudomallei and Burkholderia thailandensis in primary human monocytes (CFU/mL)
	Time point (hr)	1026b	E264		Time point (hr)	1026b	E264
	3	17500	37917		6	6500	3750
		31125	26500			4500	5125
		48750	39167			1475	562.5
	Mean	32458.3	34528		Mean	4158.33	3145.83
	SD	15668	6980		SD	2529	2340
	SEM	9045	4030		SEM	1460	1351
Fig. 1B Number of intracellular survival of Burkholderia pseudomallei and Burkholderia thailandensis in THP-1 cells (CFU/mL)
	Time point (hr)	1026b	E264		Time point (hr)	1026b	E264
	3	587500	312500		6	431250	531250
		812500	825000			512500	325000
		1193750	500000			206250	125000
	Mean	864583	545833		Mean	383333	327083
	SD	306462	259305		SD	158648	203133
	SEM	176936	149710		SEM	91595	117278

## Sheet: Figure 2
Fig. 2A Pyroptosis level of primary human monocytes during B. pseudomallei and B. thailandensis infection (Fold change).
Set control =1
	Time point (hr)	n.i.	1026b	E264		Time point (hr)	n.i.	1026b	E264
	3	1	1.47	1.31		6	1	2	1
		1	1.58	1.23			1	1.58	0.94
		1	1.91	1.35			1	1.55	0.91
							1	1.38	0.86
							1	1.7	0.82
	Mean	1	1.65	1.29
	SD	0	0.229	0.061
	SEM	0	0.132	0.035		Mean	1	1.64	0.906
						SD	0	0.23	0.07
						SEM	0	0.103	0.031
Fig. 2B Pyroptosis level of THP-1 cells during B. pseudomallei and B. thailandensis infection.
	Time point (hr)	n.i.	1026b	E264		Time point (hr)	n.i.	1026b	E264
	3	1	4.29	2.7		6	1	3.92	3.25
		1	2.2	1.11			1	2.26	1.14
		1	3.44	2.01			1	3.79	2.31
		1	2.91	0.9			1	3.45	0.9
		1	1.37	0.43			1	1.9	0.9
	Mean	1	2.842	1.43		Mean	1	3.064	1.7
	SD	0	1.122	0.9128		SD	0	0.9233	1.045
	SEM	0	0.5019	0.4082		SEM	0	0.4129	0.4673

## Sheet: Figure 3
Fig. 3A IL-1β in primary human monocytes
	Time point (hr)	n.i.	1026b	E264		Time point (hr)	n.i.	1026b	E264
	3	168.08	863.8	353.8		6	1450	13128.6	3771.43
		140.98	1045.8	230.8			1628.57	7887.5	2771.43
		28.63	1148.76	492.5			1300	9344.44	2344.44
	Mean	112.263	1019.45	362.5		Mean	1459.52	10120.2	2962.43
	SD	73.941	144.195	136.3		SD	164.49	2705.28	732.418
	SEM	42.69	83.309	78.67		SEM	94.969	1561.89	422.862
Fig. 3B IL-18 in primary human monocytes
	Time point (hr)	n.i.	1026b	E264		Time point (hr)	n.i.	1026b	E264
	3	0	0	0		6	0	74.88	0
		0	4.48	0			0	35.08	0
		0	0	0			0	47.48	0
	Mean	0	1.493	0		Mean	0	52.48	0
	SD	0	2.587	0		SD	0	20.36	0
	SEM	0	1.49	0		SEM	0	11.758	0
Fig. 3C IL-1β in THP-1 cells
	Time point (hr)	n.i.	1026b	E264		Time point (hr)	n.i.	1026b	E264
	3	0	58.28	0		6	0	115.97	11.62
		0	50.05	0			0	122.38	21.49
		0	33.95	0			0	127.64	37.38
	Mean	0	50.427	0		Mean	0	121.997	23.49
	SD	0	14.274	0		SD	0	5.844	12.997
	SEM	0	8.241	0		SEM	0	3.374	7.504
Fig. 3D IL-18 in THP-1 cells
	Time point (hr)	n.i.	1026b	E264		Time point (hr)	n.i.	1026b	E264
	3	0	791.28	82.48		6	0	724.88	140.88
		1.08	682.48	52.08			0	727.28	104.88
		0	610.08	63.28			1.28	756.48	98.08
	Mean	0.36	694.61	65.95		Mean	0.427	736.21	114.61
	SD	0.624	91.207	15.374		SD	0.739	17.59	23
	SEM	0.36	52.659	8.876		SEM	0.427	10.157	13.279

## Sheet: Figure 4
Fig. 4A IL-1β (T3)
	Time point (hr)	n.i.	1026b	E264
	3	664.92	1097.56	370.85
		777.65	4101.47	1146.23
		904.93	2709.39	298.32
		104.13	1382.65	194.17
		53.02	2852	449.17
	Mean	500.93	2428.61	491.748
	SD	395.208	1216.79	377.738
	SEM	176.742	544.164	168.929
Fig. 4B IL-1β (T6)
	Time point (hr)	n.i.	1026b	E264
	6	664.92	11300	370.85
		777.65	7031	4273.79
		904.93	8618.34	5856.51
	Mean	782.5	8983.11	3500.38
	SD	120.078	2157.75	2823.43
	SEM	69.327	1245.78	1630.11
Fig. 4A IL-1RA (T3)
	Time point (hr)	n.i.	1026b	E264
	6	8778.89	8313.98	7303.9
		16786.1	9804.8	10889
		7487.35	9291.91	6170.77
		5040.83	7113.72	7487.13
		5676.35	10715.2	8842.52
	Mean	8753.91	9047.92	8138.66
	SD	4727.04	1386.72	1806.49
	SEM	2113.4	620.92	807.886
Fig. 4B IL-1RA (T6)
	Time point (hr)	n.i.	1026b	E264
	6	8778.89	18715.1	12477.8
		16786.1	14445.4	16671.8
		7487.35	14675.3	12736.5
		5040.83	14932.4	14388.9
		5676.35	22772.8	19097.5
	Mean	8753.91	17108.2	15074.5
	SD	4727.04	3619.86	2802.44
	SEM	2113.99	1618.85	1253.29
Fig. 4A IL-10 (T3)
	Time point (hr)	n.i.	1026b	E264
	3	14.98	14.3	9.42
		6.88	15.52	11.08
		11.29	15.14	8.88
		15.35	16.09	18.42
		17.91	35.68	42.59
	Mean	13.282	19.346	18.078
	SD	4.288	9.154	14.226
	SEM	1.917	4.094	6.362
Fig. 4B IL-10 (T6)
	Time point (hr)	n.i.	1026b	E264
	6	14.98	168.43	112.12
		6.88	102.04	89.39
		11.29	116.68	84.23
		15.35	275.72	360.03
		17.91	816.75	709.03
	Mean	13.282	295.924	270.96
	SD	4.288	299.016	270.603
	SEM	1.917	133.724	121.017
Fig. 4A IL-18 (T3)
	Time point (hr)	n.i.	1026b	E264
	3	99.44	99.44	89.73
		89.04	137.17	91.01
		101.05	123.9	86.96
		86.73	123.67	91.24
		72.85	121.36	91.01
	Mean	89.822	121.108	89.99
	SD	11.367	13.619	1.795
	SEM	5.083	6.091	0.803
Fig. 4B IL-18 (T6)
	Time point (hr)	n.i.	1026b	E264
	6	99.44	259.1	148.94
		89.04	231.07	137.28
		101.05	230.49	127.36
		86.73	203.76	124.94
		72.85	239.58	120.21
	Mean	89.822	232.8	131.746
	SD	11.367	19.933	11.455
	SEM	5.083	8.914	5.123
Fig. 4A IL-12p70 (T3)
	Time point (hr)	n.i.	1026b	E264
	3	0.87	0.6	0.69
		0.66	0.6	0.69
		0.87	0.69	0.57
		0.47	0.44	0.47
		0.41	0.57	0.57
	Mean	0.656	0.58	0.598
	SD	0.216	0.09	0.093
	SEM	0.097	0.04	0.042
Fig. 4B IL-12p70 (T6)
	Time point (hr)	n.i.	1026b	E264
	6	0.87	3.21	2.52
		0.66	1.05	1.08
		0.87	2.11	1.58
		0.47	1.55	1.17
		0.41	3.33	2.58
	Mean	0.656	2.25	1.786
	SD	0.216	1.005	0.723
	SEM	0.097	0.449	0.323
Fig. 4A IL-15 (T3)
	Time point (hr)	n.i.	1026b	E264
	3	6.51	3.33	3.51
		4.73	4.56	4.05
		6.51	4.88	3.13
		2.95	3.14	3.13
		2.74	4.4	3.61
	Mean	4.688	4.062	3.486
	SD	1.834	0.777	0.383
	SEM	0.82	0.348	0.171
Fig. 4B IL-15 (T6)
	Time point (hr)	n.i.	1026b	E264
	6	6.51	6.65	7.82
		4.73	5.65	5.65
		6.51	7.56	5.95
		2.95	5.65	4.89
		2.74	5.65	5.65
	Mean	4.688	6.232	5.992
	SD	1.834	0.859	1.094
	SEM	0.82	0.384	0.489
Fig. 4A IL-23 (T3)
	Time point (hr)	n.i.	1026b	E264
	3	47.38	36.12	43.63
		38.81	44.71	45.78
		44.71	40.42	39.34
		24.72	29.63	32.34
		26.35	42.56	40.69
	Mean	36.394	38.688	40.356
	SD	10.403	5.977	5.137
	SEM	4.652	2.673	2.297
Fig. 4B IL-23 (T6)
	Time point (hr)	n.i.	1026b	E264
	6	47.38	474.59	499.4
		38.81	85.73	111.35
		44.71	213.76	481.36
		24.72	162	268.18
		26.35	448.51	590.57
	Mean	36.394	276.918	390.172
	SD	10.403	174.833	195.595
	SEM	4.652	78.188	87.473

## Sheet: Figure 5
Fig. 5A %Positive cells
	Time point (min)	n.i.	1026b	E264
	30	0.13	44.72	15.78
		0.19	33.16	1.03
		0.5	33.04	2.38
		0.19	16.38	1.14
	Mean	0.253	31.825	5.083
	SD	0.167	11.663	7.158
	SEM	0.084	5.842	3.579
Fig. 5B MFI value
	Time point (min)	n.i.	1026b	E264
	30	16629.2	63344.1	39358.7
		13351.1	42737.4	16420.2
		21078	44587.1	24198.7
		36729	70072.7	38808.2
	Mean	21946.8	55185.3	29696.5
	SD	10351	13607.3	11297
	SEM	5175.51	6803.63	5648.5

## Sheet: Figure 6
Fig. 6A Pyroptosis level
	Time point (hr)	n.i.	DPI	1026b	DPI + 1026b
	3	1	1.2	1.9	1.5
		1	0.7	2.1	0.2
		1	0.72	3.89	0.91
	Mean	1	0.873	2.63	0.87
	SD	0	0.283	1.096	0.651
	SEM	0	0.163	0.633	0.376
Fig. 6B Intracellular survival
	Time point (hr)	1026b	DPI + 1026b				Time point (hr)	1026b	DPI + 1026b
	3	31250	12406250				6	68750	14750000
		49687.5	7687500					9375	2231250
		6531.25	7625000					10218.8	10250000
		34656.2	9062500					7781.25	6287500
	Mean	30531.2	9.19531e+06				Mean	24031.2	8.37969e+06
	SD	17893.1	2.24107e+06				SD	29829.6	5.3622e+06
	SEM	8946.57	1.12053e+06				SEM	14914.8	2.6811e+06
Fig. 6D IL-1β
	Time point (hr)	n.i.	DPI	1026b	DPI + 1026b		Time point (hr)	n.i.	DPI	1026b	DPI + 1026b
	3	25.8	65.5	1673.9	264.8		6	430.9	402.3	4243.9	1251.7
		114.8	0	592.1	0			0	0	4119.2	245.2
		0	0	3181.8	0			128.5	0	3808.5	461.8
		145.2	37.7	546.8	241.8			0	0	2878.5	366
	Mean	71.45	25.8	1498.65	126.65		Mean	139.85	100.575	3762.53	581.175
	SD	69.54	31.88	1237.14	146.544		SD	203.269	201.15	617.131	455.717
	SEM	34.77	15.94	618.571	73.272		SEM	101.635	100.575	308.588	227.858
Fig. 6E IL-18
	Time point (hr)	n.i.	DPI	1026b	DPI + 1026b		Time point (hr)	n.i.	DPI	1026b	DPI + 1026b
	3	11	2.7	85.4	25.3		6	11	0	145.2	30.3
		0	0	50.7	4.8			0	0	173.1	4.3
		0	0	50	6			0	0	180	15
	Mean	3.66	0.9	62.033	12.033		Mean	3.6	0	166.1	16.533
	SD	5.51	1.559	20.239	11.505		SD	6.235	0	18.426	13.068
	SEM	3.18	0.9	11.685	6.642		SEM	3.6	9	10.638	7.545
